# Supplementary material for: Cardiovascular Effects of a Glycosylated Flavonoids-Rich Leaf Extract from Brazilian Erythroxylum campestre: A Potential Health Bio-Input
Source: Pharmaceuticals (Basel). 2024 Oct 30;17(11):1456. doi: 10.3390/ph17111456 (PMC11597499; doi:10.3390/ph17111456)
Supplement: Supplementary file 1 [file pharmaceuticals-17-01456-s001.zip]

Archive with 1 entries (1 files):
- pharmaceuticals-3243146-supplementary.pdf
